# Supplementary material for: Biocompatibility of a Marine Collagen-Based Scaffold In Vitro and In Vivo
Source: Mar Drugs. 2020 Aug 11;18(8):420. doi: 10.3390/md18080420 (PMC7460003; doi:10.3390/md18080420)
Supplement: Supplementary file 1 [file marinedrugs-18-00420-s001.zip]

Archive with 1 entries (1 files):
- marinedrugs-847615-Video.mp4
